# Supplementary material for: The Influence of Mindfulness-Enhanced Resistance Training Program on the Subjective Well-Being of Female College Students: A Randomized Controlled Trial
Source: Behav Sci (Basel). 2026 Apr 8;16(4):553. doi: 10.3390/bs16040553 (PMC13113385; doi:10.3390/bs16040553)
Supplement: Supplementary file 1 [file behavsci-16-00553-s001.zip]

Archive with 1 entries (1 files):
- behavsci-4103835-supplementary.pdf
